# Supplementary material for: Allogeneic hematopoietic cell transplantation in mature T- or NK-lymphomas: a phase II clinical trial
Source: Nat Commun. 2026 Apr 23;17:5606. doi: 10.1038/s41467-026-71461-5 (PMC13316028; doi:10.1038/s41467-026-71461-5)
Supplement: Supplementary file 4 — Source Data [file 41467_2026_71461_MOESM4_ESM.xlsx]

## Sheet: Table 1
Table 1
	age in years		RIC arm	mRIC arm
			64	51
			22	13
			27	61
			37	61
			38	59
			51	63
			54	35
			37	29
			46	67
			34	65
			38
			44
			62
			57
			30
			37
			46
			58
			61
			39
			71
	RIC graft doses:		TNC x 10^8	CD3 x 10^7	CD34 x 10^6
			10.65	28.4	10
			5.92	16.2	10
			18.39	56.36	13.28
			8.48	20.7	10
			9.34	26	10
			5.42	14.7	9.98
			9.58	24.1	10
			10.4	28	10
			7.08	21.9	10
			5.26	12.3	10
			4.63	14.8	10
			10.4	35.8	10
			7.71	47.1	9.96
			11.6	27.9	10.02
			13.55	36.26	23.99
			11.22	37.3	8.65
			4.46	17	7.1
			4.66	11.8	10
			16.56	41.76	9.24
			13.9	46.7	8.2
			8.52	28.96	10.4
	mRIC graft doses:		TNC x 10^8	CD3 x 10^7	CD34 x 10^6
			13.35	44.1	9.99
			7.72	26.84	12.36
			14.4	34.93	7.84
			14.32	38.25	7.75
			7.34	31.2	12.84
			9.08	37.7	10
			10.7	31.44	9.18
			14.5	68.6	10.08
			6.55	19.4	10.5
			16.2	57	9.88
	lines of therapy		RIC	mRIC
			4	3
			2	14
			6	4
			4	5
			2	3
			3	1
			2	6
			3	1
			3	7
			4	5
			1
			2
			3
			4
			2
			3
			3
			5
			3
			3
			5
	HCT-CI		RIC	mRIC
			7	4
			3	0
			3	4
			0	5
			3	4
			3	8
			4	7
			3	10
			3	7
			7	3
			6
			3
			4
			7
			2
			7
			7
			5
			3
			4
			7
	donor age		RIC	mRIC
			28	18
			30	32
			31	15
			30	28
			37	23
			53	31
			23	38
			41	28
			40	40
			33	37
			35
			36
			25
			21
			38
			31
			23
			20
			23
			28
			41

## Sheet: Table 2
Table 2: PFS and OS estimates
all patients: see Figure 3a and 3b source data
by HCT-CI score:		OS event	OS days	PFS event	PFS days	low HCTCI, 1; high HCTCI, 2
		1	261	1	261	2
		1	663	1	663	2
		1	205	1	78	2
		0	1604	0	1604	2
		0	1471	0	1471	2
		0	1459	1	224	2
		1	207	1	207	2
		0	1358	0	1358	2
		0	1284	0	1284	2
		0	1101	0	1101	2
		1	10	1	10	2
		0	1088	0	1088	2
		1	79	1	41	2
		1	17	1	17	2
		0	1009	0	1009	2
		0	945	0	945	2
		0	876	0	876	2
		1	20	1	20	2
		0	1886	0	1886	1
		0	1766	0	30	1
		0	1788	0	1788	1
		0	1731	1	120	1
		1	53	1	53	1
		0	1652	0	1652	1
		1	50	1	28	1
		1	309	1	246	1
		0	1414	0	40	1
		0	1137	0	1137	1
		0	910	0	910	1
		0	731	0	731	1
		1	36	1	36	1
by pre-HCT disease status:		OS event	OS days	PFS event	PFS days	active 1 not active 2
		1	261	1	261	1
		1	53	1	53	1
		1	663	1	663	1
		0	1652	0	1652	1
		1	50	1	28	1
		1	205	1	78	1
		1	309	1	246	1
		0	1471	0	1471	1
		0	1358	0	1358	1
		0	1284	0	1284	1
		1	79	1	41	1
		0	1088	0	1088	1
		1	17	1	17	1
		0	1009	0	1009	1
		0	910	0	910	1
		0	945	0	945	1
		0	731	0	731	1
		1	36	1	36	1
		1	20	1	20	1
		0	1886	0	1886	2
		0	1788	0	1788	2
		0	1766	0	30	2
		0	1731	1	120	2
		0	1604	0	1604	2
		0	1459	1	224	2
		0	1414	0	40	2
		1	207	1	207	2
		0	1137	0	1137	2
		0	1101	0	1101	2
		1	10	1	10	2
		0	876	0	876	2
by recipient age:		age <60 1. >60 2	OS event	OS days	PFS event	PFS days
		1	0	1886	0	1886
		1	0	1788	0	1788
		1	0	1766	0	30
		1	0	1731	1	120
		1	1	53	1	53
		1	1	663	1	663
		1	0	1652	0	1652
		1	1	50	1	28
		1	1	205	1	78
		1	0	1604	0	1604
		1	1	309	1	246
		1	0	1459	1	224
		1	0	1414	0	40
		1	1	207	1	207
		1	0	1358	0	1358
		1	0	1284	0	1284
		1	0	1101	0	1101
		1	1	79	1	41
		1	0	1088	0	1088
		1	0	910	0	910
		1	0	876	0	876
		1	0	731	0	731
		2	1	261	1	261
		2	0	1471	0	1471
		2	0	1137	0	1137
		2	1	10	1	10
		2	1	17	1	17
		2	0	1009	0	1009
		2	0	945	0	945
		2	1	36	1	36
		2	1	20	1	20
by disease type:		OS event	OS days	PFS event	PFS days	nodal 1, nonnodal2
		1	261	1	261	1
		0	1788	0	1788	1
		1	663	1	663	1
		0	1652	0	1652	1
		0	1604	0	1604	1
		0	1471	0	1471	1
		0	1459	1	224	1
		1	207	1	207	1
		0	1137	0	1137	1
		1	10	1	10	1
		0	1088	0	1088	1
		1	79	1	41	1
		1	17	1	17	1
		0	1009	0	1009	1
		0	910	0	910	1
		0	945	0	945	1
		1	36	1	36	1
		1	20	1	20	1
		0	1886	0	1886	2
		0	1766	0	30	2
		0	1731	1	120	2
		1	53	1	53	2
		1	50	1	28	2
		1	205	1	78	2
		1	309	1	246	2
		0	1414	0	40	2
		0	1358	0	1358	2
		0	1284	0	1284	2
		0	1101	0	1101	2
		0	876	0	876	2
		0	731	0	731	2

## Sheet: Table 5
Table 5: hATG binding assays
		RIC arm																					mRIC arm
	Day 0 Binding by hATG in Patient Plasma
	(median % of parent)
	Hematopoietic stem cells (CD15-CD14-CD34+)	2.76	1.2	3.6	0.7	1.62	1.66	1.42	0.92	1.71	2.27	0.6	1.93	2.58	1.82	1.74	2.93	2.66	3.18	12.22	1.46	4.48	9.99	14.19	10.14	19.11	43.34	18.57	2.83	2.88	1.97	5.08
	B cells (CD15-CD14-CD34-CD19+)	63.49	80.35	96.13	36.26	94.29	84.57	87.7	75.64	92.49	87.93	1.91	90.07	86.47	83.69	83.29	78.41	85.04	63.38	70.92	38.23	95.36	84.63	49.4	73.93	64.33	97.89	81.05	82.64	90.27	73.86	81.28
	CD4 T cells (CD15-CD14-CD34-CD19-CD3+CD4+)	12.03	5.37	13.55	1.21	20.3	45.37	31.4	11.75	2.67	3.15	0.49	3.5	3.18	3.39	3.04	3.06	3.48	2.37	8.67	1.83	16.31	4.05	4.59	2.58	6.01	46.28	14.71	9.06	2.04	2.03	3.04
	CD4 TEMRA (CD25-Foxp3-CD45RA+CCR7-)	17.67	6.66	32.49	3.33	24.14	47.26	36.28	13.64	9.7	13.95	1.46	10.75	14.83	7.28	6.21	8.13	13.18	4.53	35.6	4.72	57.27	12.23	16.03	12.57	17.44	67.11	34.95	18.1	7.26	2.48	7.43
	CD4 Effector Memory (CD25-Foxp3-CD45RA-CCR7-)	16.92	11.9	18.03	1.1	34.79	52.98	43.85	24.14	3.87	2.52	0.21	3.35	2.08	4.62	2.96	2.17	2.66	1.84	9.33	1.93	16.01	5.09	5.47	2.88	6.78	53.19	20.66	14.55	2	2.59	4.23
	CD4 Central Memory (CD25-Foxp3-CD45RA-CCR7+)	13.91	6.13	13.85	2.04	16.9	37.83	26.13	11.46	3.15	4.61	0.82	5.61	4.94	5.08	5.44	6.43	6.42	4.08	11.02	2.71	16.81	6.3	6.77	4.13	8.77	46.98	17.18	11.24	4.28	4.8	5.5
	CD4 True Naïve (CD25-Foxp3-CD45RA+CCR7+CD95-)	13.91	6.13	13.85	2.04	16.9	37.83	26.13	11.46	3.15	4.61	0.82	5.61	4.94	5.08	5.44	6.43	6.42	4.08	11.02	2.71	16.81	6.3	6.77	4.13	8.77	46.98	17.18	11.24	4.28	4.8	5.5
	CD4 TSCM (CD25-Foxp3-CD45RA+CCR7+CD95+)	25	22.39	35.18	14.96	38.42	47.6	44.07	25.9	12.38	19.58	9.25	21.76	24.11	16.43	23.68	30.77	29.05	24.83	23.93	13.74	25.63	17.36	12.02	12.81	13.81	29.21	19.29	20.81	16.92	20.28	19.07
	CD4+ Regulatory T cells (CD25+Foxp3+)	8.5	5.77	27.46	3.41	20.14	25.33	25.3	6.4	13.26	10	2.24	11.93	9.03	11.21	8.97	8.86	6.9	6.35	34.36	7.13	34.32	20.77	22.26	13.06	24.39	66.71	30.07	18.81	13.47	5.69	10.99
	CD8 T cells (CD15-CD14-CD34-CD19-CD3+CD8+)	4.3	1.98	5.37	0.72	5.08	10.75	7.96	3.02	1.65	1.95	0.32	2.5	2.33	2.89	2.48	2.48	2.64	1.8	8.12	1.05	16.75	4.79	5.97	3.22	7.58	40.05	13.01	6.14	2.13	1.88	2.93
	CD8 TEMRA (CD45RA+CCR7-)	1.66	0.98	3.08	0.34	2.06	3.31	3.26	0.95	1.12	0.99	0.14	1.33	1.45	2.52	2.09	1.29	1.68	0.88	8.38	0.58	15.37	4.94	6.38	3.37	7.09	37.24	12.18	3.76	1.53	1.31	2.67
	CD8 Effector Memory (CD45RA-CCR7-)	7.14	4.25	6.91	0.38	12.16	16.95	15.02	7.22	2.06	1.37	0.03	2.28	1.56	3.18	2.65	1.82	1.78	1.43	7.63	1.08	17.47	5.64	6.88	3.24	7.7	42.93	16.01	10.17	2.54	2.32	3.44
	CD8 Central Memory (CD45RA-CCR7+)	9.12	6.52	12.63	2.89	16.7	24.68	23.77	9.5	4.04	4.83	1.12	7.89	6.43	8.1	7.24	6.76	6.52	6.21	13.06	3.45	29.16	11.23	10.83	6	13.32	51.85	20.71	19.34	7.25	10.33	9.69
	CD8 True Naïve (CD45RA+CCR7+CD95-)	2.16	0.49	2.59	0.31	1.92	9.79	4.81	0.96	0.73	1.4	0.13	1.44	2.32	1.25	0.88	2.33	2.71	1.33	3.48	0.51	11.03	3.06	4.26	2.17	6.58	38.23	10.66	4.03	1.32	0.68	1.6
	CD8 TSCM (CD45RA+CCR7+CD95+)	9.87	11.85	19.95	6.84	20.5	17.87	24.45	13.3	9.45	11.69	3.87	13.27	14.55	15.4	16.64	14.41	15.52	11.28	21.24	6.76	27.64	12.86	13.46	10.97	16.28	44.7	21.06	21.85	12.5	14.9	13.95
	Immature NK cells (CD15-CD14-CD34-CD19-CD3-CD56+brightCD16-)	11.41	25.38	12.9	2.11	25.86	7.95	41.03	7.14	10	9.77	0.55	7.56	7.49	25.45	31.68	6.94	9.05	10.71	14.08	1.72	12.5	46.46	42.21	39.55	53.05	70.93	56.39	20	24.46	28.34	15.38
	Mature NK cells (CD15-CD14-CD34-CD19-CD3-CD56+int/lowCD16+)	2.16	6.68	2.78	0.71	14.09	2.04	14.67	1.66	1.24	2.29	0.54	1.78	1.49	13	15.42	2.05	1.46	1.31	4.13	1.01	5.51	17.05	20.1	16.41	30.39	43.22	24.52	12.68	12.76	9.05	14.86
	Myeloid-derived suppressor cells (CD15-CD14+HLA-DR-)	48.16	41.69	58.78	15.28	66.29	65.23	72.13	61.19	62.9	54.88	0.71	54.69	60.49	71.44	70.12	65.97	79.65	51.82	68.78	37.08	76.1	71.66	75.06	63.25	71.69	90.41	82.73	76.84	79.26	66	72.58

## Sheet: Figure 1a
Figure 1a: heat map of patient characteristics
		Age	HCT-CI	HCT-CI Category: 0,0; 1 or 2, 1; 3 or greater, 2	IgE	AEC	ALC	Leukemic	Remission	Survival
		0	4*	2	2	2	2	0	2	3
		0	6*	2		0	0		0	4
		0	3*	2		1	2	0	2	4
		1	7*	2		0	1		1	5
		0	7*	2		1	1		0	3
		0	4*	2	0	0	0		0	4
		0	4*	2	1	0	0		0	4
		0	3*	2		0	0		0	4
		0	2*	1	1	0	0	0	0	4
		1	3*	2		0	0	0	2	3
		1	7*	2		0	0	0	2	4
		0	3*	2		0	0	2	1	4
		1	5*	2	1	1	0	1	2	4
		0	3*	2		0	0	0	0	5
		0	0*	0	2	0	0	0	2	4
		1	4*	2	2	2	0	0	2	3
		2	7*	2	1	0	0	0	1	3
		0	0*	0	1	1	1	0	0	4
		2	4*	2	1	0	0	1	2	4
		2	2*	1	2	0	1	1	2	3
		2	6*	2	1	1	2	2	2	4
		2	7*	2	2	2	0	1	2	3
		2	3*	2	2	1	0	1	1	4
		2	9*	2	0	1	1	1	2	4
		1	3*	2	2	2	0	1	2	4
		2	6*	2	0	0	1	2	2	3
		2	7*	2		0	0	2	2	3
		1	4*	2	2	0	0	2	2	4
		1	3*	2		0	0	2	2	3
		1	3*	2		0	0	2	2	3
		0	7*	2		0	0	2	2	3

## Sheet: Figure 1b
Figure 1b: age and disease status
		less than 60 years	greater than 60 years
	CR	8	0
	Non-CR	15	9

## Sheet: Figure 3a
Figure 3a: PFS
Days Post-HCT	PFS RIC	PFS mRIC
1886	0
261	1
1788	0
30	0
120	1
53	1
663	1
1652	0
28	1
78	1
1604	0
246	1
1471	0
224	1
40	0
207	1
1358	0
1284	0
1137	0
1101	0
10	1
1088		0
17		1
41		1
1009		0
945		0
910		0
876		0
36		1
20		1
731		0

## Sheet: Figure 3b
Figure 3b: PFS and OS
Days Post-HCT	PFS all	OS all
1886		0
261		1
1788		0
1766		0
1731		0
53		1
663		1
1652		0
50		1
205		1
1604		0
309		1
1471		0
1459		0
1414		0
207		1
1358		0
1284		0
1137		0
1101		0
10		1
1886	0
261	1
1788	0
30	0
120	1
53	1
663	1
1652	0
28	1
78	1
1604	0
246	1
1471	0
224	1
40	0
207	1
1358	0
1284	0
1137	0
1101	0
10	1
1088		0
17		1
79		1
1009		0
945		0
910		0
876		0
36		1
20		1
731		0
1088	0
17	1
41	1
1009	0
945	0
910	0
876	0
36	1
20	1
731	0

## Sheet: Figure 3cd
Figure 3cd: TRM, relapse, progression, TRM by age
		Age: 60 years and younger =1, >60 years=2	relapse/progression, none=0, event=1, competing risk=2	relapse/progression time, days	TRM, none=0, event=1, competing risk=2	TRM time, days
		1	0	1886	0	1886
		2	2	261	1	261
		1	0	1788	0	1788
		1	0	30	0	30
		1	1	120	2	120
		1	2	53	1	53
		1	2	663	1	663
		1	0	1652	0	1652
		1	1	28	2	28
		1	1	78	2	78
		1	0	1604	0	1604
		1	1	246	2	246
		2	0	1471	0	1471
		1	1	224	2	224
		1	0	40	0	40
		1	2	207	1	207
		1	0	1358	0	1358
		1	0	1284	0	1284
		2	0	1137	0	1137
		1	0	1101	0	1101
		2	2	10	1	10
		1	0	41	0	41
		1	0	1088	0	1088
		2	2	17	1	17
		2	0	1009	0	1009
		1	0	910	0	910
		2	0	945	0	945
		1	0	876	0	876
		1	0	731	0	731
		2	2	36	1	36
		2	2	20	1	20

## Sheet: Figure 4a
Figure 4: Donor T and myeloid chimerism
	PostHCT timepoint	CD3																							total number of data points
	Day +21	94	98	39	100						100				99				4						7
	Day +28	100	100	65	100		100		100		100				100	100	99	100	15	78	87	100	100	100	17
	Day +42	100	100	83	100	100	100	100	100	96	100	99	100	100	100	100	99	100	36	98		100		100	21
	Day +60	100	100	94	100	100	100	100	100	96	100	100	100	100	100	100	99	100	63	100	97	100		100	22
	Day +100	100	100	100	100	100	100	100	100	100	100	100	100	100	100	100	100	100	100	100	100	100		100	22
	Day +180	100	100	100	100	100	100	99	100		100	100	100	100	100	100	100	100	100	100	100	100		100	21
	1 year	100		100	100	100	100		100		100	100		100	100	100	100	100	100	100	100	100		100	18
	1.5 years	100		100	100		100		100		100			100	100	100	100	100	100	100	100	100			15
	2 years	100		100	100		100		100		100	100		100	100	100		100	100	100	100	100			15
	3 years	100		100	100		100		100		100	100		100	100	100									10
	4 years	100		100	100		100		100		100														6
	5 years	100																							1
	PostHCT timepoint	Myeloid																									total number of data points
	Day +21	100		100	100	100	100	99	100		100	99	100	100	100	100	100	100	100		100	100	100	100			20
	Day +28	100	100	100	100	100	100	100	100	100	99	99	100	99	100	100	100	100	100	100	100	100	100	100	100	100	25
	Day +42	100	100	100	100	100	100	100		100	100	99	100	99	100	100	100	100	100	100	100	100	100	100		100	23
	Day +60	100	100	100	100		100	100		100	100	100	100	100	100	100	100	100	100	100	100	100	100	100		100	22
	Day +100	100	100	100	100		100	100		100	100	99	100	100	100	100	100	100	100	100	100	100	100	100		100	22
	Day +180	100	100	100	100		100	100		100	99	100	100	100	100	100	100	100	100	100	100	100	100	100		100	22
	1 year	100		100	100		100	100			100		100	100		100	100	100	100	100	100	100	100	100		100	18
	1.5 years	100		100	100		100	100			100		100	100		100	100	100		100	100	100	100	100			16
	2 years	100		100	100			100			100		100	100		100	100	100	100	100	100	100	100	100			16
	3 years	100		100	100			100			100		100	100		100	100	100									10
	4 years	100		100	100			100			100		100														6
	5 years	100																									1

## Sheet: Figure 4b
Figure 4b: Donor lineage-specific chimerism
Timepoint	CD4
Day +28	100	100	62	100	99	100	100	5	100	100	88	98	99	100	100	100	95	100	10	81	93	100	100	100	97
Day +42	100	100	78	100	100	100	100		100	100	90	99	100	100	100	100	95		29	96	90	100		100	99
Day +60	100	100	88	100		100	100		100	100	92	98	100	100	100	100				100	87			100	100
Day +100	100	100	100	100		100			100	100	97	100	100	100	100	100	100		100		98				100
Day +180	100	100	100	100		100	100			100	99	100	100	100	100		97					100			99
1 year	100		100	100		100	100			100		100		100	100	100	100		100	100	100			100	100
1.5 years	100		100	100		100	100			100		100		100	100			100							100
2 years	100		100	100			100																		100
	CD8
Day +28	100	99	78	100	100	100	100	40	100	98	98	100	99		100	100	100	100	80			100	100	100	99
Day +42	100	100	95	100	100	100	100		100	100	98	100	100	100	100	100	100	100	97	100		100
Day +60	100	100	96	100		100	100		100	100	98	100	99	100	100	100	100			100	98			100	100
Day +100	100	100	100	100						100	99	99	100	100	100		100		100		100				100
Day +180	100	100	100	100		100	100			100	100	100	100	100	100		100					100			100
1 year	100		100	100		100	100			100		100		100	100	100	100		100	100	100			100	100
1.5 years	100		100	100		100	100			100		100		100	100			100							100
2 years	100		100	100			100																		100
	CD56
Day +28	100	93	94	100	100	100	100	98	100	100	99	100	100	100	100	100	100		99	90	100	100	100	99
Day +42	100	100	100	100	98	100	100		100	100	100	100	100	100	100	100	100	100	98	100	100	100	100	100
Day +60	100	100	100	100		100	100		100	100	99	100	100	100	100	100				100	100		100	100
Day +100	100	100	100	100		100			100	100	100	100	100	100	100	100	100		100		100			100
Day +180	100	100	100	100		100	100			100	99	100	100	100	100	100	100					100		100
1 year	100		100	100		100	100			100		100		100	100	100	100		100	100	100	100	100	100
1.5 years	100		100	100		100	100			100		100		100	100			100						100
2 years	100		100	100			100																	100
	CD14
Day +28	100	99	100	100	100	100	100	96	100	100	100	100	100	100	100	100	100	100	91	99	100	100	100	100	99
Day +42	100	100	100	100	100	100	100		100	100		100		100	100	100	100	100	98	100	100	100		100	100
Day +60	100	100	100	100		100	100		100	100	99	100	100	100	100	100	100		99	100	100			100	100
Day +100	100	100	100	100					100	100	100	99	100	100	100	100	100		100		100				100
Day +180	100	100	100	100			100			100	99	100	100	100	100	100	100					100
1 year	100		100	100		100	100			100		100		100	100	100	100		100	100	100	100		100	100
1.5 years			100	100		100	100			100				100	100			100							100
2 years	100		100	100			100																		100
	CD14
Day +28	100	99	100	100	100	100	100	96	100	100	100	100	100	100	100	100	100	100	91	99	100	100	100	100	99
Day +42	100	100	100	100	100	100	100		100	100		100		100	100	100	100	100	98	100	100	100		100	100
Day +60	100	100	100	100		100	100		100	100	99	100	100	100	100	100	100		99	100	100			100	100
Day +100	100	100	100	100					100	100	100	99	100	100	100	100	100		100		100				100
Day +180	100	100	100	100			100			100	99	100	100	100	100	100	100					100
1 year	100		100	100		100	100			100		100		100	100	100	100		100	100	100	100		100	100
1.5 years			100	100		100	100			100				100	100			100							100
2 years	100		100	100			100																		100

[truncated: 5 more sheets: Figure 4c, Supp Figure 2, Supp Figure 3, Supp Figure 4, Supp Figure 5]
